# Supplementary material for: Changes in cerebral autoregulation and vasoreactivity after surgical aortic valve replacement: a prospective study
Source: Exp Physiol. 2022 Nov 20;108(1):103–10. doi: 10.1113/EP090502 (PMC10103757; doi:10.1113/EP090502)
Supplement: Supplementary file 2 — Statistical Summary Document [file EPH-108-103-s002.xlsx]

## Sheet: Statistical Summary Table
Statistical Summary Document
Manuscript Title:	Changes in cerebral autoregulation and vasoreactivity after surgical aortic valve replacement: a prospective study
Authors:	Tiago Pedro, Andreia Costa, Juliana Ferreira, Ana Luísa Rocha, Elson Salgueiro, Gilberto Pereira, Pedro Castro, Elsa Azevedo
Animal model used, if applicable:	N/A
Underlying hypothesis:	Patients with severe aortic stenosis will present with impaired cerebral autoregulation parametrs and benefit from SAVR
Definitions of ‘n’:	n = number of individuals included in the AS patients and control groups, respectively
Statistical summary table:
Experimental question number: Null Hypothesis (H0)	Finding/ conclusion	Experimental location/variable	Mean±SD values for comparison groups	n	Exact P value	Figure/table in which data are presented	Units	Data comparisons	Statistical test	Any other experimental factors	Comments
Multiple tests of the same question are shown in different rows		e.g. cortex vs cerebellum or genotype	(or other summary statistic)	(value)	If P is considered significant against a stated confidence limit, authors may indicate this in bold.The exact value must be stated unless P is less than 0.0001, in which case < is permitted.			e.g. WT vs KO		e.g. subjects’ age or sex	e.g. observation
MFV is the same	H0 accepted	n/a	57.0±8.9 vs. 53.5±15.7	15 vs. 23	0.237	Table 2	cm.s-1	controls and pre-SAVR AS patients	Mann-Whitney test
MFV is the same	H0 accepted	n/a	53.5±15.7 vs. 53.9±12.3	23 vs. 12	0.583	Table 2	cm.s-1	pre-SAVR and post-SAVR	Wilcoxon test.
MCA diameter is the same	H0 accepted	n/a	3.26±0.38 vs. 3.29±0.36	23 vs. 12	0.674	Table 2	mm	pre-SAVR and post-SAVR	Wilcoxon test.
VLF Coherence is the same	H0 accepted	n/a	0.44±0.15 vs. 0.41±0.17	15 vs. 23	0.636	Table 2	none	controls and pre-SAVR AS patients	Mann-Whitney test
VLF Coherence is the same	H0 accepted	n/a	0.41±0.17 vs. 0.45±0.25	23 vs. 12	0.182	Table 2	none	pre-SAVR and post-SAVR	Wilcoxon test.
LF Coherence is the same	H0 accepted	n/a	0.57±0.16 vs. 0.47±0.24	15 vs. 23	0.249	Table 2	none	controls and pre-SAVR AS patients	Mann-Whitney test
LF Coherence is the same	H0 accepted	n/a	0.47±0.24 vs. 0.49±0.26	23 vs. 12	0.638	Table 2	none	pre-SAVR and post-SAVR	Wilcoxon test.
HF Coherence is the same	H0 accepted	n/a	0.55±0.14 vs. 0.51±0.28	15 vs. 23	0.614	Table 2	none	controls and pre-SAVR AS patients	Mann-Whitney test
HF Coherence is the same	H0 accepted	n/a	0.51±0.28 vs. 0.64±0.27	23 vs. 12	0.136	Table 2	none	pre-SAVR and post-SAVR	Wilcoxon test.
VLF Gain is the same	H0 accepted	n/a	0.80±0.34 vs. 1.33±1.40	15 vs. 23	0.181	Table 2	%∙mmHg-1	controls and pre-SAVR AS patients	Mann-Whitney test
VLF Gain is the same	H0 accepted	n/a	1.33±1.40 vs. 0.86±0.58	23 vs. 12	0.308	Table 2	%∙mmHg-1	pre-SAVR and post-SAVR	Wilcoxon test.
LF Gain is the same	H0 accepted	n/a	1.14±0.33 vs. 2.32±3.95	15 vs. 23	0.891	Table 2	%∙mmHg-1	controls and pre-SAVR AS patients	Mann-Whitney test
LF Gain is the same	H0 accepted	n/a	2.32±3.95 vs. 1.10±0.70	23 vs. 12	0.480	Table 2	%∙mmHg-1	pre-SAVR and post-SAVR	Wilcoxon test.
HF Gain is the same	H0 accepted	n/a	1.52±0.44 vs. 2.04±2.58	15 vs. 23	0.417	Table 2	%∙mmHg-1	controls and pre-SAVR AS patients	Mann-Whitney test
HF Gain is the same	H0 accepted	n/a	2.04±2.58 vs. 1.53±0.62	23 vs. 12	0.638	Table 2	%∙mmHg-1	pre-SAVR and post-SAVR	Wilcoxon test.
VLF Phase is the same	H0 accepted	n/a	0.90±0.31 vs. 1.11±0.61	15 vs. 23	0.279	Table 2	radians	controls and pre-SAVR AS patients	Mann-Whitney test
VLF Phase is the same	H0 accepted	n/a	1.11±0.61 vs. 0.97±0.67	23 vs. 12	0.272	Table 2	radians	pre-SAVR and post-SAVR	Wilcoxon test.
LF Phase is the same	H0 accepted	n/a	0.68±0.21 vs. 0.79±0.60	15 vs. 23	0.748	Table 2	radians	controls and pre-SAVR AS patients	Mann-Whitney test
LF Phase is the same	H0 accepted	n/a	0.79±0.60 vs. 0.85±0.52	23 vs. 12	>0.999	Table 2	radians	pre-SAVR and post-SAVR	Wilcoxon test.
HF Phase is the same	H0 accepted	n/a	0.01±0.25 vs. 0.04±0.38	15 vs. 23	0.772	Table 2	radians	controls and pre-SAVR AS patients	Mann-Whitney test
HF Phase is the same	H0 accepted	n/a	0.04±0.38 vs. 0.01±0.17	23 vs. 12	0.875	Table 2	radians	pre-SAVR and post-SAVR	Wilcoxon test.
VR to CO2 is the same	H0 rejected	n/a	4.71±0.97 vs. 3.41±1.97	15 vs. 23	0.005	Table 2	(%.mm Hg-1 CO2	controls and pre-SAVR AS patients	Mann-Whitney test
VR to CO2 is the same	H0 accepted	n/a	3.41±1.97 vs. 2.18±1.10	23 vs. 12	0.463	Table 2	(%.mm Hg-1 CO2	pre-SAVR and post-SAVR	Wilcoxon test.
Mean blood pressure is the same	H0 rejected	n/a	81.52±13.56 vs. 64.10±11.78	15 vs. 23	0.001	Table 2	mmHg	controls and pre-SAVR AS patients	Mann-Whitney test
Mean blood pressure is the same	H0 rejected	n/a	64.10±11.78 vs. 70.85±16.28	23 vs. 12	0.050	Table 2	mmHg	pre-SAVR and post-SAVR	Wilcoxon test.
Heart rate is the same	H0 accepted	n/a	65.34±8.80 vs. 65.01±11.58	15 vs. 23	0.843	Table 2	bpm	controls and pre-SAVR AS patients	Mann-Whitney test
Heart rate is the same	H0 accepted	n/a	65.01±11.58 vs. 67.52±12.85	23 vs. 12	0.814	Table 2	bpm	pre-SAVR and post-SAVR	Wilcoxon test.
CVCi is the same	H0 accepted	n/a	0.71±0.14 vs. 0.85±0.23	15 vs. 23	0.112	Table 2	cm.s-1mmHg-2	controls and pre-SAVR AS patients	Mann-Whitney test
CVCi is the same	H0 accepted	n/a	0.85±0.23 vs. 0.79±0.24	23 vs. 12	0.695	Table 2	cm.s-1mmHg-2	pre-SAVR and post-SAVR	Wilcoxon test.
ETCO2 is the same	H0 accepted	n/a	37.28±3.34 vs. 35.13±3.85	15 vs. 23	0.077	Table 2	mmHg	controls and pre-SAVR AS patients	Mann-Whitney test
ETCO2 is the same	H0 accepted	n/a	35.13±3.85 vs. 33.12±4.79	23 vs. 12	>0.999	Table 2	mmHg	pre-SAVR and post-SAVR	Wilcoxon test.
